# Supplementary material for: A Nickel-Containing Polyoxomolybdate as an Efficient Antibacterial Agent for Water Treatment
Source: Int J Mol Sci. 2022 Aug 25;23(17):9651. doi: 10.3390/ijms23179651 (PMC9456081; doi:10.3390/ijms23179651)
Supplement: Supplementary file 1 [file ijms-23-09651-s001.zip]

Archive with 1 entries (1 files):
- ijms-1835452-supplementary.pdf
